# Supplementary material for: Cross-population amplitude coupling in high-dimensional oscillatory neural time series
Source: Front Comput Neurosci. 2026 Feb 3;20:1703722. doi: 10.3389/fncom.2026.1703722 (PMC12909514; doi:10.3389/fncom.2026.1703722)
Supplement: Supplementary file 1 [file Data_Sheet_1.ZIP]

Archive with 66 entries (65 files):
- images/
- __MACOSX/._images
- images/Sighat_10_gpfa_1.jpg
- __MACOSX/images/._Sighat_10_gpfa_1.jpg
- images/pCCA_Bach_Jordan.jpg
- __MACOSX/images/._pCCA_Bach_Jordan.jpg
- images/Sighat_10_gpfa_2.jpg
- __MACOSX/images/._Sighat_10_gpfa_2.jpg
- images/Sighat_11_dlag.jpg
- __MACOSX/images/._Sighat_11_dlag.jpg
- images/Sighat_10_dlag.jpg
- __MACOSX/images/._Sighat_10_dlag.jpg
- images/groundtruth_SSM.jpg
- __MACOSX/images/._groundtruth_SSM.jpg
- images/Sighat_10_gpfa_3.jpg
- __MACOSX/images/._Sighat_10_gpfa_3.jpg
- images/Sighat_11_true_ladyns_dkcca.jpg
- __MACOSX/images/._Sighat_11_true_ladyns_dkcca.jpg
- images/beta_400_ct.jpg
- __MACOSX/images/._beta_400_ct.jpg
- images/Edspr_SSM.jpg
- __MACOSX/images/._Edspr_SSM.jpg
- images/pCCA_proposed.jpg
- __MACOSX/images/._pCCA_proposed.jpg
- images/pR2_SSM.jpg
- __MACOSX/images/._pR2_SSM.jpg
- images/Omega_SSM.jpg
- __MACOSX/images/._Omega_SSM.jpg
- images/p_SSM.jpg
- __MACOSX/images/._p_SSM.jpg
- images/rej_SSM.jpg
- __MACOSX/images/._rej_SSM.jpg
- images/intro.jpg
- __MACOSX/images/._intro.jpg
- images/pR2_Smith.jpg
- __MACOSX/images/._pR2_Smith.jpg
- images/forced_sparsity.jpg
- __MACOSX/images/._forced_sparsity.jpg
- images/latent_factor_model.jpg
- __MACOSX/images/._latent_factor_model.jpg
- images/sd_QQ_SSM.jpg
- __MACOSX/images/._sd_QQ_SSM.jpg
- images/rej_Smith.jpg
- __MACOSX/images/._rej_Smith.jpg
- images/fcnr_exc_SSM.jpg
- __MACOSX/images/._fcnr_exc_SSM.jpg
- images/fnorm_Smith.jpg
- __MACOSX/images/._fnorm_Smith.jpg
- images/Sighat_11_gpfa_1.jpg
- __MACOSX/images/._Sighat_11_gpfa_1.jpg
- images/Sighat_11_gpfa_2.jpg
- __MACOSX/images/._Sighat_11_gpfa_2.jpg
- images/Sighat_10_true_ladyns_dkcca.jpg
- __MACOSX/images/._Sighat_10_true_ladyns_dkcca.jpg
- images/Sighat_11_gpfa_3.jpg
- __MACOSX/images/._Sighat_11_gpfa_3.jpg
- images/dspr_QQ_SSM.jpg
- __MACOSX/images/._dspr_QQ_SSM.jpg
- images/Sighat_10_ladyns.jpg
- __MACOSX/images/._Sighat_10_ladyns.jpg
- images/Wtrue_SSM.jpg
- __MACOSX/images/._Wtrue_SSM.jpg
- images/graphical_interpretation.jpg
- __MACOSX/images/._graphical_interpretation.jpg
- images/fcdr_exc_SSM.jpg
- __MACOSX/images/._fcdr_exc_SSM.jpg
